# Supplementary material for: Metabolic Diversity and Aero-Tolerance in Anammox Bacteria from Geochemically Distinct Aquifers
Source: mSystems. 2022 Feb 22;7(1):e01255-21. doi: 10.1128/msystems.01255-21 (PMC8862662; doi:10.1128/msystems.01255-21)
Supplement: TABLE S1 [file msystems.01255-21-st001.xlsx]

## Sheet: Table S1
Table S1. Sample details including well location, groundwater geochemistry, observed Ca. Brocadiae presence/absence, and ratios of hzsB and amoA (archaeal and bacterial) genes and transcripts quantified by ddPCR. BD = Below detection limit.
Enteries for SGW samples are the same as for corresponding GW samples from the same well.
Detection limit / resolution																0.0010 g/m3	± 0.1 mg/L	0.5 g/m3	0.5 g/m3	0.004 g/m3	0.010 g/m3	0.002 g/m3	0.004 g/m3	± 0.01 pH units	-	10 g/m3	± 0.1 °C	± 0.1 mV	1 μS/cm	1.0 g/m3
Sample ID	Well ID	Site	Sampling date	Temporal replicates	Amount of groundwater filtered (L)	Sample type (Sonicated/ SGW or non sonicated/ GW)	Lithology	Aquifer name	Aquifer type	Region	Oxygenation regime	Amplicon	Whole genome shotgun sequencing	Transcriptomics	Land cover	Nitrate-N (g/m3)	Dissolved oxygen/DO	Dissolved organic carbon/DOC (g/m3)	Sulfate(g/m3)	Phosphate (g/m3)	Ammoniacal-N(g/m3)	Nitrite-N (g/m3)	Dissolved reactive phosphorus (g/m3)	pH	Borehole depth (m)	Total dissolved solids(g/m3)	Temperature (°C)	Oxidation-Reduction Potential/ORP (mV)	Conductivity (µScm-1)	Total Alkalinity (g/m3 as CaCO3)	Brocadiae OTUs present	hzsB/amoA gene copy ratios	hzsB/amoA transcript copy ratios
Auc01	7418027	7418027	2018-10-09	-	30	GW	Shellbed	Waitemata	Confined	Auckland	Anoxic	yes	no	no	Urban	BD	-0.03	0.6	BD	BD	0.133	0.0018	BD	7.35	47.6	220	17.474	-129.4	298	BD	no	68.87	3.77
Auc02	7419007	7419007	2018-10-09	-	20	GW	Sand/gravel	Waitemata	Confined	Auckland	Anoxic	yes	no	no	Urban	BD	-0.06	0.7	BD	0.48	0.88	BD	0.155	8.39	64	250	18.271	-200.7	325	BD	no	597.87	2.88
Auc03	7419009	7419009	2018-10-09	-	10	GW	Basalt	Waitemata	Semi-confined	Auckland	Anoxic	yes	no	no	Urban	0.0051	-0.06	BD	2.5	0.107	0.105	BD	0.035	8.09	46.7	200	17.245	-196.7	344	BD	yes	0.31	N/A
Wai07	68_301	68_301	2019-05-01	-	20	GW	Ignimbrite	Taupo ignimbrites	Confined	Taupo	Oxic	yes	no	no	Dairy	2.3	4.48	BD	9	0.33	BD	BD	0.104	6.63	53.6	78	11.7	NA	116.2	33	no	0.04	N/A
Wai03	68_320	68_320	2019-05-01	-	5	GW	Ignimbrite	Taupo ignimbrites	Unknown	Taupo	Dysoxic	yes	no	no	Motor camp	0.05	2.79	0.8	46	0.18	4.4	0.003	0.01	7.54	62	250	13.9	NA	362.8	26	yes	18.53	47.04
Wai05	68_964	68_964	2019-04-30	-	10	GW	Sand/gravel	Taupo ignimbrites	Unknown	Taupo	Oxic	yes	no	no	Agriculture	0.45	4.08	1.6	2.3	0.17	BD	BD	0.053	6.2	5	57	15.8	NA	84.4	32	yes	0.46	0.05
Wai08	72_1011	72_1011	2019-05-01	-	10	GW	Ignimbrite	Taupo ignimbrites	Unconfined	Taupo	Oxic	yes	no	no	Agriculture	2.7	7.22	BD	6.9	0.28	BD	BD	0.065	6.59	5.88	83	12.3	NA	120.5	35	yes	0.05	0.63
Wai04	72_1081	72_1081	2019-04-30	-	5	GW	Sand/gravel	Taupo ignimbrites	Unconfined	Taupo	Dysoxic	yes	no	no	Urban	0.09	1.32	1.6	BD	0.14	BD	BD	0.009	6.1	4.6	57	15.2	NA	87.6	33	yes	3.44	3.89
Wai06	72_1082	72_1082	2019-04-30	-	10	GW	Ignimbrite	Taupo ignimbrites	Unconfined	Taupo	Oxic	yes	no	no	Pine Forest - Closed Canopy	2.1	6.32	BD	2.5	0.03	BD	BD	0.006	6.03	7.98	113	13.2	NA	94	25	no	183394	N/A
Wai09	72_356	72_356	2019-05-01	-	20	GW	Ignimbrite	Taupo ignimbrites	Confined	Taupo	Oxic	yes	no	no	Urban	5.7	7.04	0.9	4.9	0.15	BD	BD	0.045	6.27	42	66	12	NA	96.2	30	no	6851.48	90.45
Wai01	72_4093	72_4093	2019-04-30	-	3	GW	Ignimbrite	Taupo ignimbrites	Unknown	Taupo	Dysoxic	yes	no	no	Urban	BD	0.57	1.5	BD	0.38	0.51	BD	BD	6.32	6	130	12.8	NA	100.4	41	yes	0.13	N/A
Wai02	72_4958	72_4958	2019-04-30	-	5	GW	Sand/Silt	Taupo ignimbrites	Unknown	Taupo	Dysoxic	yes	no	no	Stock	BD	0.6	1.1	5	0.19	0.031	BD	BD	6.52	25.5	135	13	NA	99.8	32	yes	0.99	N/A
gwa03	BW19	Site A	2018-04-16	yes	30	GW	Sand/gravel	Central plains	Unconfined	Canterbury	Oxic	yes	no	no	Farm	2.9	7.4	1	6	0.033	0.012	BD	0.011	6.12	17.21	119	16.9	214.4	168.6	40	yes	0.09	70.01
gwa04	BW19	Site A	2018-04-16	yes	15	SGW	Sand/gravel	Central plains	Unconfined	Canterbury	Oxic	yes	no	no	Farm	2.9	7.4	0.9	6	0.033	0.012	BD	0.011	6.12	17.21	119	16.9	214.4	168.6	40	yes	0.06	N/A
gwj03	BW19	Site A	2018-08-02	yes	5	GW	Sand/gravel	Central plains	Unconfined	Canterbury	Oxic	yes	yes	no	Farm	3.3	7.3	0.5	6	0.034	BD	BD	0.011	6.85	17.21	99	11.7	214.3	147.2	34	yes	N/A	N/A
gwj04	BW19	Site A	2018-08-02	yes	0.5	SGW	Sand/gravel	Central plains	Unconfined	Canterbury	Oxic	yes	yes	no	Farm	3.3	7.3	0.5	6	0.034	BD	BD	0.011	6.85	17.21	99	11.7	214.3	147.2	34	no	N/A	N/A
Can01	BW24/0037	BW24/0037	2019-05-31	-	10	GW	Gravel/peat	Waimakariri-Ashley plains	Unknown	Canterbury	Dysoxic	yes	no	no	Reserve	BD	1.73	4	2.1	0.111	BD	BD	0.036	7.57	26.45	260	12.8	-65.8	429.6	142	no	0.1	0.77
gwa01	BW8	Site A	2018-04-16	yes	20	GW	Sand/gravel	Central plains	Unconfined	Canterbury	Oxic	yes	no	no	Farm	3.9	7.8	0.6	6.3	0.026	0.015	BD	0.008	6.62	18	136	13.6	198.6	187.3	40	yes	0.39	N/A
gwj01	BW8	Site A	2018-08-02	yes	3	GW	Sand/gravel	Central plains	Unconfined	Canterbury	Oxic	yes	yes	no	Farm	5.3	5.6	1	7	0.026	BD	BD	0.009	6.4	18	126	12.9	210.4	195.4	41	yes	N/A	N/A
gwj02	BW8	Site A	2018-08-02	-	0.5	SGW	Sand/gravel	Central plains	Unconfined	Canterbury	Oxic	yes	yes	no	Farm	5.3	5.6	BD	7	0.03	BD	BD	0.009	6.4	18	126	12.9	210.4	195.4	41	no	N/A	N/A
gwa13	E1	Site D	2018-04-19	yes	15	GW	Sand/gravel	Waimakariri-Ashley plains	Unconfined	Canterbury	Dysoxic	yes	no	no	Reserve	6.5	0.4	BD	12.9	0.034	BD	BD	0.011	6.73	4.5	160	14.7	191.9	230.7	56	yes	0.54	N/A
gwj13	E1	Site D	2018-07-30	yes	15	GW	Sand/gravel	Waimakariri-Ashley plains	Unconfined	Canterbury	Dysoxic	yes	yes	yes	Reserve	6.7	1.06	3.1	12.8	0.024	BD	BD	0.008	6.66	4.5	155	10.8	197.3	239.3	56	yes	N/A	N/A
gwj14	E1	Site D	2018-07-30	-	1	SGW	Sand/gravel	Waimakariri-Ashley plains	Unconfined	Canterbury	Dysoxic	yes	yes	yes	Reserve	6.7	1.06	4	12.8	0.024	BD	BD	0.008	6.66	4.5	155	10.8	197.3	239.3	56	yes	N/A	N/A
Can05	J37/0012	J37/0012	2019-05-27	-	20	GW	Sand/gravel	Rangitata-Levels plains	Unconfined	Canterbury	Oxic	yes	no	no	Urban	3.1	7.54	2.7	8.5	BD	BD	BD	BD	5.83	6.7	24	12.1	223.4	135	33	yes	0.04	N/A
Can11	J37/0013	J37/0013	2019-05-28	-	20	GW	Sand/gravel	Fairlie Basin	Unconfined	Canterbury	Oxic	yes	no	no	Urban	6.4	8.22	3.2	17.1	BD	0.011	BD	BD	5.46	6	130	12.9	212.8	146.3	11.5	yes	0.01	1.11
Can16	J37/0073	J37/0073	2019-05-29	-	40	GW	Sand/gravel	Fairlie Basin	Unknown	Canterbury	Oxic	yes	no	no	Agriculture	13.1	6.6	1.2	21	0.028	BD	BD	0.009	5.87	10.15	200	11.9	219.7	233.3	26	yes	0.27	0.25
Can04	J37/0087	J37/0087	2019-05-29	-	20	GW	Sand/gravel	Fairlie Basin	Unknown	Canterbury	Oxic	yes	no	no	Urban	3.1	6.77	2.9	18	0.018	BD	BD	0.006	5.81	8.3	97	12.5	154	134.6	24	yes	0.34	4.19
Can10	J38/0169	J38/0169	2019-05-29	-	15	GW	Sand/gravel	Rangitata-Levels plains	Unconfined	Canterbury	Oxic	yes	no	no	Agriculture	5.9	5.1	2.4	28	0.061	BD	BD	0.02	5.89	5.4	185	13.3	202.4	280.5	42	yes	0.44	0.31
Can02	K38/0148	K38/0148	2019-05-27	-	17	GW	Sand/gravel	Rangitata-Levels plains	Unconfined	Canterbury	Oxic	yes	no	no	Agriculture	1.56	7.35	1.4	6.9	0.015	BD	BD	0.005	6	9.14	53	13.2	224.9	123.1	41	no	0	N/A
Can03	K38/0240	K38/0240	2019-05-27	-	35	GW	Sand/gravel	Rangitata-Levels plains	Confined	Canterbury	Oxic	yes	no	no	Urban	2.3	8.08	0.6	9.7	0.016	BD	BD	0.005	6.17	7.7	87	13.4	203.3	143.4	45	no	5592.65	1.6
Can12	K38/0404	K38/0404	2019-05-27	-	30	GW	Sand/gravel	Rangitata-Levels plains	Unconfined	Canterbury	Oxic	yes	no	no	Agriculture	7.3	9.3	1.6	13	0.021	0.015	BD	0.007	6.05	7.3	122	13.2	212	197.5	40	yes	0.06	N/A
Can09	K38/1017	K38/1017	2019-05-27	-	30	GW	Sand/gravel	Rangitata-Levels plains	Unknown	Canterbury	Oxic	yes	no	no	Agriculture	5.3	7.39	1.2	14.4	0.024	BD	BD	0.008	6.02	12	112	12.9	229	196.8	47	yes	0.32	N/A
Can15	L36/0003	L36/0003	2019-05-29	-	40	GW	Sand/gravel	Rakaia-Ashburton plains	Unknown	Canterbury	Oxic	yes	no	no	Urban	12.4	8.08	1.6	13.5	0.026	BD	BD	0.008	5.98	11.2	181	12.4	195.4	241.1	36	yes	0.25	N/A
Can17	L36/0200	L36/0200	2019-05-30	-	13	GW	Sand/gravel	Central plains	Unknown	Canterbury	Oxic	yes	no	no	Agriculture	13.9	10.61	1.1	15.1	BD	BD	BD	BD	7.01	30.8	200	12.2	176.4	351.6	85	yes	2826.37	N/A
Can14	L36/0224	L36/0224	2019-05-30	-	15	GW	Sand/gravel	Central plains	Unknown	Canterbury	Oxic	yes	no	no	Agriculture	9.1	9.26	2.3	23	0.014	BD	BD	0.005	6.31	10.6	250	13.4	194.6	287.4	62	no	9324.09	N/A
Can07	L36/0477	L36/0477	2019-05-30	-	26	GW	Sand/gravel	Central plains	Unknown	Canterbury	Oxic	yes	no	no	Agriculture	5	10.01	1.6	11.2	BD	BD	BD	BD	7.27	48	144	12	173	216.8	68	yes	0.48	1.55
Can06	L36/0725	L36/0725	2019-05-30	-	10	GW	Sand/gravel	Central plains	Unknown	Canterbury	Oxic	yes	no	no	Agriculture	3.9	5.21	1	6.7	0.016	BD	BD	0.005	6.77	69.8	115	12.3	177	163	56	yes	0.04	1.07
Can18	L37/0297	L37/0297	2019-05-29	-	20	GW	Sand/gravel	Rakaia-Ashburton plains	Semi-confined	Canterbury	Oxic	yes	no	no	Agriculture	22	8.47	BD	49	BD	0.041	0.005	BD	6.94	25	410	12.5	162.5	568	67	yes	62014.6	0.29
Can08	L37/0439	L37/0439	2019-05-29	-	20	GW	Sand/gravel	Rakaia-Ashburton plains	Unconfined	Canterbury	Oxic	yes	no	no	Urban	5.3	7.11	BD	12.3	0.067	BD	BD	0.022	6.6	9.14	132	13.5	186.6	195.4	54	yes	0.02	0.07
Can13	L37/0914	L37/0914	2019-05-29	-	13	GW	Sand/gravel	Rakaia-Ashburton plains	Unknown	Canterbury	Oxic	yes	no	no	Urban	8.2	5.11	BD	15.4	0.02	BD	BD	0.007	6.37	20	170	12.4	193.6	237.9	59	yes	18056	N/A
gwa14	N3	Site D	2018-04-19	yes	15	GW	Sand/gravel	Waimakariri-Ashley plains	Unconfined	Canterbury	Suboxic	yes	no	no	Reserve	3.7	0.1	5.2	12.5	0.023	BD	0.043	0.008	6.22	4.5	161	14.6	60	230	60	yes	3.25	370.27
gwj15	N3	Site D	2018-07-30	yes	5	GW	Sand/gravel	Waimakariri-Ashley plains	Unconfined	Canterbury	Dysoxic	yes	yes	yes	Reserve	4.4	0.37	10.1	11.3	0.027	BD	0.031	0.009	6.49	4.5	157	9	129.3	228.4	62	yes	N/A	N/A
gwj16	N3	Site D	2018-07-30	-	0.5	SGW	Sand/gravel	Waimakariri-Ashley plains	Unconfined	Canterbury	Dysoxic	yes	yes	yes	Reserve	4.4	0.37	26	11.3	0.027	BD	0.031	0.009	6.49	4.5	157	9	129.3	228.4	62	yes	N/A	N/A
Wel10	R25/5165	R25/5165	2019-03-05	-	23	GW	Sand/gravel	Kapiti Coast	Unconfined	Wellington	Suboxic	yes	no	no	Urban	0.45	0.19	1.8	11.8	0.65	0.25	0.004	0.161	6.67	8	142	15.5	1.6	215.3	26	yes	11.4	203.64
Wel19	R25/5190	R25/5190	2019-03-05	-	40	GW	Sand/gravel	Kapiti Coast	Unconfined	Wellington	Oxic	yes	no	no	Agriculture	3.3	5.03	3	6.5	0.2	0.02	BD	0.053	6.53	5	220	15.7	132.1	317.1	75	yes	0.78	6.12
Wel14	R25/5233	R25/5233	2019-03-06	-	30	GW	Sand/gravel	Kapiti Coast	Semi-confined	Wellington	Oxic	yes	no	no	Dairy	2.4	3.04	0.9	8.3	0.02	BD	BD	0.011	5.74	18.7	103	15.1	178.2	162	37	yes	0.29	N/A
Wel08	R26/6503	R26/6503	2019-03-05	-	50	GW	Sand/gravel	Kapiti Coast	Confined	Wellington	Suboxic	yes	no	no	Park/Reserve	0.019	0.03	0.7	15.6	0.27	0.123	BD	0.071	6.44	14.8	192	14.1	41.9	310.3	69	yes	8.92	N/A
Wel01	R27/0320	R27/0320	2019-03-07	-	40	GW	Sand/gravel	Hutt Valley	Confined	Wellington	Suboxic	yes	no	no	Industrial	BD	0.03	BD	2.2	0.43	0.122	BD	0.137	7.14	114.6	106	15.8	-33.4	182.3	51	yes	2.12	N/A
Wel12	R27/1137	R27/1137	2019-03-07	-	40	GW	Sand/gravel	Hutt Valley	Unconfined	Wellington	Dysoxic	yes	no	no	Industrial	1.31	2.75	0.6	5.6	0.03	BD	BD	0.009	5.71	20.4	79	14.9	226.9	120.2	25	yes	0.11	N/A
Wel09	R27/1183	R27/1183	2019-03-07	-	12	GW	Sand/gravel	Hutt Valley	Confined	Wellington	Dysoxic	yes	no	no	Urban	0.31	1.5	0.8	3.8	BD	BD	BD	0.009	6.04	25	97	14.6	199.9	101.4	22	yes	0.2	N/A
gwa05	RF2	Site B	2018-04-17	yes	60	GW	Sand/gravel	Central plains	Unconfined	Canterbury	Oxic	yes	no	no	Farm	4.3	4.2	1.4	9.8	0.013	BD	BD	0.004	6.91	6.1	116	15.5	175.3	177.7	43	yes	0.18	N/A
gwa06	RF2	Site B	2018-04-17	yes	15	SGW	Sand/gravel	Central plains	Unconfined	Canterbury	Oxic	yes	no	no	Farm	4.3	4.2	1.4	9.8	0.013	BD	BD	0.004	6.91	6.1	116	15.5	175.3	177.7	43	yes	0.03	N/A
gwj05	RF2	Site B	2018-07-31	yes	25	GW	Sand/gravel	Central plains	Unconfined	Canterbury	Oxic	yes	yes	no	Farm	9.3	4.43	1	13.8	0.019	BD	BD	0.006	6.54	6.1	185	11	208.6	253.2	43	yes	N/A	N/A
gwj06	RF2	Site B	2018-07-31	yes	5	SGW	Sand/gravel	Central plains	Unconfined	Canterbury	Oxic	yes	yes	no	Farm	9.3	4.43	1.2	13.8	0.019	BD	BD	0.006	6.54	6.1	185	11	208.6	253.2	43	yes	N/A	N/A
gwa07	RF3	Site B	2018-04-17	yes	90	GW	Sand/gravel	Central plains	Unconfined	Canterbury	Oxic	yes	no	no	Farm	6.5	4.3	1.1	12.1	0.017	BD	BD	0.006	6.17	6.915	148	15.8	211	214.4	45	yes	0.16	35.32
gwa08	RF3	Site B	2018-04-17	yes	5	SGW	Sand/gravel	Central plains	Unconfined	Canterbury	Oxic	yes	no	no	Farm	6.5	4.3	1.4	12.1	0.017	BD	BD	0.006	6.17	6.915	148	15.8	211	214.4	45	yes	0.01	N/A
gwj07	RF3	Site B	2018-07-31	yes	30	GW	Sand/gravel	Central plains	Unconfined	Canterbury	Oxic	yes	yes	no	Farm	12.6	4.27	BD	16.7	0.015	BD	BD	0.005	6.68	6.915	220	12.3	198.7	238.2	46	yes	N/A	N/A
gwj08	RF3	Site B	2018-07-31	yes	1.5	SGW	Sand/gravel	Central plains	Unconfined	Canterbury	Oxic	yes	yes	no	Farm	12.6	4.27	0.8	16.7	0.015	BD	BD	0.005	6.68	6.915	220	12.3	198.7	238.2	46	yes	N/A	N/A
Wel21	S25/5322	S25/5322	2019-03-06	-	15	GW	Sand/gravel	Kapiti Coast	Semi-confined	Wellington	Oxic	yes	no	no	Horticultural	9.4	5.43	0.8	7.8	0.13	BD	BD	0.041	6.35	27	250	14.8	166.7	330.9	66	yes	0.12	N/A
Wel16	S26/0299	S26/0299	2019-03-12	-	40	GW	Sand/gravel	Wairarapa Valley	Unconfined	Wellington	Oxic	yes	no	no	Agriculture	2.6	8.65	1	7.5	0.06	BD	BD	0.023	5.51	8.1	81	16.1	228.6	99.4	17	no	0.02	N/A
Wel17	S26/0439	S26/0439	2019-03-11	-	10	GW	Sand/gravel	Wairarapa Valley	Unconfined	Wellington	Oxic	yes	no	no	Dairy	2.8	7.42	0.7	9.1	0.18	BD	BD	0.021	6.07	11.5	119	14.2	151.7	163.2	36	yes	0.13	N/A
Wel06	S26/0576	S26/0576	2019-03-11	-	40	GW	Sand/gravel	Wairarapa Valley	Confined	Wellington	Suboxic	yes	no	no	Dairy	BD	0.17	1.8	3.8	1.39	0.35	BD	0.29	6.7	31	168	13.6	-15.8	233.3	81	yes	22.33	N/A
Wel20	S26/0705	S26/0705	2019-03-14	-	50	GW	Sand/gravel	Wairarapa Valley	Semi-confined	Wellington	Dysoxic	yes	no	no	Dairy	3.7	0.69	0.8	8.8	0.06	BD	BD	0.026	6	27.4	109	13.6	164.9	164.9	34	yes	2.07	N/A
Wel03	S27/0344	S27/0344	2019-03-14	-	40	GW	Sand/gravel	Wairarapa Valley	Confined	Wellington	Suboxic	yes	no	no	Dairy	BD	0.06	1.2	18.8	BD	0.075	BD	0.046	6.23	16	172	14.1	75.3	305.2	67	yes	0.73	N/A
Wel05	S27/0433	S27/0433	2019-03-13	-	23	GW	Sand/gravel	Wairarapa Valley	Confined	Wellington	Suboxic	yes	no	no	Dairy	BD	0.08	5.5	BD	8.2	6.5	BD	0.031	6.72	44.6	440	14.7	-67.1	795	260	yes	0.21	0.58
Wel07	S27/0435	S27/0435	2019-03-13	-	25	GW	Sand/gravel	Wairarapa Valley	Confined	Wellington	Dysoxic	yes	no	no	Dairy	0.006	0.33	5	BD	16.4	8.3	BD	3.1	6.57	44	230	14	-54.2	402.3	127	yes	0.62	5.39
Wel18	S27/0522	S27/0522	2019-03-11	-	30	GW	Sand/gravel	Wairarapa Valley	Confined	Wellington	Oxic	yes	no	no	Urban	3.2	5.81	0.9	34	0.02	BD	BD	BD	6.54	21	460	14.9	99.5	796	95	yes	0.05	1.01
Wel02	S27/0588	S27/0588	2019-03-14	-	20	GW	Sand/gravel	Wairarapa Valley	Confined	Wellington	Suboxic	yes	no	no	Agriculture	BD	0.07	2.9	7.4	0.37	0.064	0.003	0.014	6.45	11.7	98	13.8	-4.3	198.4	44	yes	2.82	N/A
Wel04	S27/0602	S27/0602	2019-03-13	-	25	GW	Sand/gravel	Wairarapa Valley	Confined	Wellington	Suboxic	yes	no	no	Dairy	BD	0.07	1.6	BD	6.4	2.8	BD	1.44	6.9	60.95	290	14.8	-41.9	501	120	no	0.37	N/A
gwa09	SR1	Site C	2018-04-18	yes	50	GW	Sand/gravel	Central plains	Unconfined	Canterbury	Oxic	yes	no	no	Farm	0.34	4.1	1.7	4.3	BD	0.017	BD	BD	6.45	5.895	67	14	214.6	101.9	37	no	0.01	N/A
gwa10	SR1	Site C	2018-04-18	yes	15	SGW	Sand/gravel	Central plains	Unconfined	Canterbury	Oxic	yes	no	no	Farm	0.34	4.1	BD	4.3	BD	0.017	BD	BD	6.45	5.895	67	14	214.6	101.9	37	no	0	N/A
gwj09	SR1	Site C	2018-08-01	yes	15	GW	Sand/gravel	Central plains	Unconfined	Canterbury	Oxic	yes	yes	yes	Farm	0.47	6.83	BD	4	0.013	BD	BD	0.004	6.97	5.895	54	8.1	202.8	96.4	36	no	N/A	N/A
gwj10	SR1	Site C	2018-08-01	yes	5	SGW	Sand/gravel	Central plains	Unconfined	Canterbury	Oxic	yes	yes	no	Farm	0.47	6.83	BD	4.3	BD	BD	BD	0.004	6.97	5.895	54	8.1	202.8	96.4	36	no	N/A	N/A
gwa11	SR2	Site C	2018-04-18	yes	15	GW	Sand/gravel	Central plains	Unconfined	Canterbury	Oxic	yes	no	no	Farm	0.22	3.7	1.1	4.2	BD	BD	BD	BD	7	8.32	67	13.5	183.6	101.8	39	no	0.02	151.05
gwa12	SR2	Site C	2018-04-18	yes	15	SGW	Sand/gravel	Central plains	Unconfined	Canterbury	Oxic	yes	no	no	Farm	0.22	3.7	0.9	4.2	BD	BD	BD	BD	7	8.32	67	13.5	183.6	101.8	39	no	0.36	N/A
gwj11	SR2	Site C	2018-08-01	yes	10	GW	Sand/gravel	Central plains	Unconfined	Canterbury	Oxic	yes	yes	yes	Farm	0.45	7.5	0.8	3.8	BD	BD	BD	0.004	7.2	8.32	62	7.3	187.8	95.5	37	yes	N/A	N/A
gwj12	SR2	Site C	2018-08-01	yes	5	SGW	Sand/gravel	Central plains	Unconfined	Canterbury	Oxic	yes	yes	no	Farm	0.45	7.5	0.8	3.8	BD	BD	BD	BD	7.2	8.32	62	7.3	187.8	95.5	37	no	N/A	N/A
Wel15	T26/0099	T26/0099	2019-03-12	-	40	GW	Sand/gravel	Wairarapa Valley	Unconfined	Wellington	Oxic	yes	no	no	Horticultural	2.6	5.32	1	8.6	0.06	BD	BD	0.014	6.03	15	113	14.1	190.6	148.2	34	yes	0.4	N/A
Wel13	T26/0206	T26/0206	2019-03-12	-	40	GW	Sand/gravel	Wairarapa Valley	Unconfined	Wellington	Dysoxic	yes	no	no	Horticultural	2.1	0.78	0.5	1.7	0.18	BD	0.011	0.054	7.03	28.7	115	14.8	110.2	169.5	56	yes	31.27	N/A
Wel11	T26/0259	T26/0259	2019-03-12	-	50	GW	Sand/gravel	Wairarapa Valley	Unconfined	Wellington	Oxic	yes	no	no	Agriculture	0.63	5.13	0.6	4.4	0.03	BD	BD	0.008	5.85	6.1	65	15.6	180.9	88.7	26	yes	0.53	N/A
