# Supplementary material for: Metabolic Diversity and Aero-Tolerance in Anammox Bacteria from Geochemically Distinct Aquifers
Source: mSystems. 2022 Feb 22;7(1):e01255-21. doi: 10.1128/msystems.01255-21 (PMC8862662; doi:10.1128/msystems.01255-21)
Supplement: TABLE S2 [file msystems.01255-21-st002.xlsx]

## Sheet: Table S2
Table S2. Spearman's correlations (R) and adjusted p-values (p) between geochemical/well parameters, and between gene/transcript abundances and geochemical/well parameters (correlations are shown in black font where adjusted p-values are ≤0.05).
	Spearman correlations between geochemical/well parameters (reported in Table S1)																														Spearman correlations (using amplicons)		Spearman correlations between fraction of genus in Ca. Brocadiae community (for samples with >0 Ca. Brocadiae, n = 60, using amplicons) and geochemical/well parameters										Spearman correlations (using ddPCR data)
Geochemical or well parameter	DO (mg/L)		ORP (mV)		Borehole depth (m)		Nitrate (g/m3)		Nitrite (g/m3)		Total Ammoniacal-N(g/m3)		Sulfate(g/m3)		DOC(g/m3)		Dissolved Reactive Phosphorus (g/m3)		Phosphate (g/m3)		Temperature (°C)		pH		SPC (uScm-1)		TDS (g/m3)		Total Alkalinity (g/m3 as CaCO3)		Number of Brocadiae 16S rRNA gene amplicon sequences (log10 +1) (n= 80)		Brocadiaceae		GWA-50-13		Ca. Brocadia		RIFCSPHIGHO2_02_FULL_50_42		Brocadiales		hzsB gene copies (log10 + 1) (n =72)		hzsB transcript copies (n = 26)
	R	p	R	p	R	p	R	p	R	p	R	p	R	p	R	p	R	p	R	p	R	p	R	p	R	p	R	p	R	p	R	p	R	p	R	p	R	p	R	p	R	p	R	p	R	p
DO (mg/L)	#N/A	#N/A	0.66	0	-0.19	0.2	0.63	0	-0.28	0.05	-0.52	0	0.4	0	-0.07	0.66	-0.46	0	-0.47	0	-0.46	0	-0.32	0.03	-0.27	0.05	-0.25	0.09	-0.04	0.79	-0.28	0.037	-0.3	0.02	-0.47	0.002	0.46	0.002	-0.38	0.018	-0.39	0.013	-0.42	0.002	-0.16	0.653
ORP (mV)	0.66	0	#N/A	#N/A	-0.38	0.01	0.56	0	-0.35	0.01	-0.52	0	0.35	0.01	-0.07	0.61	-0.47	0	-0.54	0	-0.31	0.02	-0.5	0	-0.37	0.01	-0.4	0	-0.2	0.15	-0.27	0.068	-0.24	0.208	-0.39	0.022	0.42	0.012	-0.45	0.007	-0.22	0.241	-0.17	0.267	-0.27	0.427
Borehole depth (m)	-0.19	0.2	-0.38	0.01	#N/A	#N/A	-0.28	0.05	0.01	0.96	0.34	0.02	-0.24	0.1	-0.27	0.06	0.27	0.06	0.22	0.13	0.11	0.48	0.4	0	0.25	0.08	0.3	0.04	0.43	0	-0.05	0.727	-0.27	0.112	-0.2	0.27	0.09	0.624	0.26	0.141	0.21	0.257	-0.34	0.016	0.14	0.7
Nitrate (g/m3)	0.63	0	0.56	0	-0.28	0.05	#N/A	#N/A	-0.08	0.65	-0.56	0	0.68	0	-0.04	0.79	-0.32	0.03	-0.42	0	-0.41	0	-0.25	0.09	0.21	0.15	0.15	0.34	-0.14	0.36	0.14	0.341	-0.04	0.827	-0.08	0.679	0.22	0.244	-0.29	0.088	-0.37	0.023	-0.14	0.366	-0.09	0.788
Nitrite (g/m3)	-0.28	0.05	-0.35	0.01	0.01	0.96	-0.08	0.65	#N/A	#N/A	0.23	0.12	0.11	0.52	0.08	0.62	0.02	0.89	0.06	0.76	0.1	0.56	0.24	0.09	0.23	0.11	0.18	0.22	0.05	0.76	0.31	0.02	0.2	0.27	0.29	0.088	-0.18	0.332	0.2	0.27	-0.05	0.802	0.37	0.007	0.39	0.212
Total Ammoniacal- N(g/m3)	-0.52	0	-0.52	0	0.34	0.02	-0.56	0	0.23	0.12	#N/A	#N/A	-0.27	0.06	0.15	0.33	0.27	0.06	0.42	0	0.35	0.01	0.34	0.02	0.31	0.03	0.42	0	0.33	0.02	0.11	0.47	-0.03	0.873	0.01	0.985	-0.11	0.56	0.08	0.661	0.17	0.369	0.05	0.808	0.18	0.618
Sulfate(g/m3)	0.4	0	0.35	0.01	-0.24	0.1	0.68	0	0.11	0.52	-0.27	0.06	#N/A	#N/A	0.05	0.77	-0.26	0.07	-0.38	0.01	-0.31	0.03	-0.27	0.06	0.39	0	0.28	0.06	0.01	0.96	0.25	0.057	0	0.985	0.03	0.873	0.14	0.46	0.07	0.744	-0.23	0.221	-0.06	0.786	0.16	0.652
DOC(g/m3)	-0.07	0.66	-0.07	0.61	-0.27	0.06	-0.04	0.79	0.08	0.62	0.15	0.33	0.05	0.77	#N/A	#N/A	-0.04	0.82	0.02	0.89	-0.04	0.79	-0.22	0.13	0.21	0.15	0.14	0.36	0.21	0.15	0.29	0.03	0.37	0.024	0.09	0.624	-0.36	0.028	-0.04	0.85	-0.21	0.263	0.16	0.306	-0.09	0.788
Dissolved Reactive Phosphorus (g/m3)	-0.46	0	-0.47	0	0.27	0.06	-0.32	0.03	0.02	0.89	0.27	0.06	-0.26	0.07	-0.04	0.82	#N/A	#N/A	0.79	0	0.36	0.01	0.08	0.65	0.14	0.38	0.13	0.41	0.19	0.2	0.31	0.02	0.2	0.27	0.25	0.152	-0.19	0.291	0.25	0.152	0.15	0.42	0.17	0.279	0.05	0.866
Phosphate (g/m3)	-0.47	0	-0.54	0	0.22	0.13	-0.42	0	0.06	0.76	0.42	0	-0.38	0.01	0.02	0.89	0.79	0	#N/A	#N/A	0.3	0.03	0.12	0.46	0.05	0.77	0.16	0.28	0.08	0.62	0.31	0.02	0.11	0.563	0.14	0.444	-0.29	0.094	0.34	0.039	0.29	0.089	0.19	0.23	0.12	0.729
Temperature (°C)	-0.46	0	-0.31	0.02	0.11	0.48	-0.41	0	0.1	0.56	0.35	0.01	-0.31	0.03	-0.04	0.79	0.36	0.01	0.3	0.03	#N/A	#N/A	-0.04	0.8	0.03	0.82	0.11	0.5	0.21	0.14	0.12	0.409	0.19	0.298	0.05	0.796	-0.2	0.27	0.12	0.514	0.16	0.396	0.12	0.464	0.05	0.866
pH	-0.32	0.03	-0.5	0	0.4	0	-0.25	0.09	0.24	0.09	0.34	0.02	-0.27	0.06	-0.22	0.13	0.08	0.65	0.12	0.46	-0.04	0.8	#N/A	#N/A	0.31	0.03	0.37	0.01	0.1	0.56	-0.09	0.531	0	0.985	0.16	0.414	-0.02	0.946	0.05	0.802	-0.08	0.669	0.17	0.275	0.18	0.618
SPC (uScm-1)	-0.27	0.05	-0.37	0.01	0.25	0.08	0.21	0.15	0.23	0.11	0.31	0.03	0.39	0	0.21	0.15	0.14	0.38	0.05	0.77	0.03	0.82	0.31	0.03	#N/A	#N/A	0.85	0	0.4	0	0.27	0.046	0.06	0.757	0.16	0.416	-0.14	0.46	0.1	0.568	-0.19	0.291	0.01	0.947	0.18	0.618
TDS (g/m3)	-0.25	0.09	-0.4	0	0.3	0.04	0.15	0.34	0.18	0.22	0.42	0	0.28	0.06	0.14	0.36	0.13	0.41	0.16	0.28	0.11	0.5	0.37	0.01	0.85	0	#N/A	#N/A	0.35	0.01	0.23	0.085	0	0.985	0.07	0.72	-0.13	0.494	0.13	0.49	-0.13	0.494	-0.04	0.82	0.2	0.618
Total Alkalinity (g/m3 as CaCO3)	-0.04	0.79	-0.2	0.15	0.43	0	-0.14	0.36	0.05	0.76	0.33	0.02	0.01	0.96	0.21	0.15	0.19	0.2	0.08	0.62	0.21	0.14	0.1	0.56	0.4	0	0.35	0.01	#N/A	#N/A	0.17	0.199	0.04	0.858	0.16	0.414	0.13	0.494	0.04	0.852	-0.14	0.444	-0.04	0.827	-0.19	0.618
n = number of samples
#N/A = self matches (correlations not reported)
