# Supplementary material for: Metabolic Diversity and Aero-Tolerance in Anammox Bacteria from Geochemically Distinct Aquifers
Source: mSystems. 2022 Feb 22;7(1):e01255-21. doi: 10.1128/msystems.01255-21 (PMC8862662; doi:10.1128/msystems.01255-21)
Supplement: TABLE S3 [file msystems.01255-21-st003.xlsx]

## Sheet: Table S3
Table S3. Details of Ca. Brocadiae MAGs recovered in this study (including relative abundance), and organism accession numbers for reference genomes used in whole genome pairwise comparisons and phylogenetic analyses. Bold text indicates sample where genome was recovered.
														Relative abundance
Classification (GTDB)	Classification (SILVA)	Genbank accession number or study identifier	NCBI link	Completeness (CheckM)	Contamination (CheckM)	N50	GC content (%)	Estimated genome size (Mbp)	CDS	Number of contigs	Predicted minimum generation time	Optimal growth temperature (Celsius)	Strain heterogeneity (CheckM)	sample gwj01, well BW8, type GW	sample gwj02, well BW8, type SGW	sample gwj03, well BW19, type GW	sample gwj04, well BW19, type SGW	sample gwj05, well RF2, type GW	sample gwj06, well RF2, type SGW	sample gwj07, well RF3, type GW	sample gwj08, well RF3, type SGW	sample gwj09, well SR1, type GW	sample gwj10, well SR1, type SGW	sample gwj11, well SR2, type GW	sample gwj12, well SR2, type SGW	sample gwj13, well E1, type GW	sample gwj14, well E1, type SGW	sample gwj15, well N3, type GW	sample gwj16, well N3, type SGW
d_Bacteria;p_Planctomycetota;c_Brocadiae;o_;f_;g_;s_	Unclassified	nzgw510	NA	75.28	3.41	4510	69.4	3.25026	2708	405	7.1 hours +/- 1.43	40	0	61.6172	2.6636	33.6004	1.20726	0.0321509	0.0286807	0.023729	0.51456	0.00377949	0.232229	0.0132908	0.0568125	0.00253981	0.00384145	0	0
d_Bacteria;p_Planctomycetota;c_Brocadiae;o_Brocadiales;f_2-02-FULL-50-16-A;g_2-12-FULL-52-36;s_	d_Bacteria;p_Planctomycetota;c_Brocadiae;o_Brocadiales;f_GWA2-50-13;g_;s_	nzgw511	NA	95.39	1.14	3958	46.4	2.59913	2531	147	5 hours +/- 0.38	59	0	0.00671138	0.00241554	0	0	0.00858667	0.0240738	0.0095061	0.00103327	0	0	0.00507089	0.00151731	1.145	0.599154	36.995	61.1999
d_Bacteria;p_Planctomycetota;c_Brocadiae;o_Brocadiales;f_Brocadiaceae;g_;s_	d_Bacteria;p_Planctomycetota;c_Brocadiae;o_Brocadiales;f_Brocadiaceae;g_;s_	nzgw512	NA	93.14	3.3	3958	42.3	2.9379	2733	285	10.26 hours +/- 0.76	40	25	1.09345	0.451087	0.395263	0.0874425	0.19362	0.6047	0.217372	0.0590686	0.0230815	0.0709119	0.030921	0.0130109	3.34386	2.86406	18.0596	72.4929
d_Bacteria;p_Planctomycetota;c_Brocadiae;o_Brocadiales;f_Brocadiaceae;g_2-12-FULL-39-13;s_	d_Bacteria;p_Planctomycetota;c_Brocadiae;o_Brocadiales;f_Brocadiaceae;g_Candidatus Brocadia;s_	nzgw513	NA	95.6	1.71	3207	39.2	2.13924	1972	129	10.45 hours +/- 1.07	44	66.67	0.0085851	0	0	0	1.92585	0.242159	0.948484	0.0859136	0.0761814	0.0317352	0.0694066	0.0262025	51.4376	11.6854	19.2569	14.2079
d_Bacteria;p_Planctomycetota;c_Brocadiae;o_Brocadiales;f_Brocadiaceae;g_XYD2-FULL-41-16;s_	d_Bacteria;p_Planctomycetota;c_Brocadiae;o_Brocadiales;f_Brocadiaceae;g_Candidatus Brocadia;s_	nzgw514	NA	85.16	3.85	4948	42.1	3.15	2826	217	8.07 hours +/- 0.64	44	25	62.679	4.79552	27.6821	0.528187	0.906049	0.158298	1.22687	0.0923231	0.00343581	0.0633337	0	0	0.830036	0.928908	0.0408215	0.0675
d_Bacteria;p_Planctomycetota;c_Brocadiae;o_MHYJ01;f_;g_;s_	Unclassified	nzgw515	NA	88.07	1.14	4203	68.6	5.82141	4966	655	4.32 hours +/- 0.87	41	0	0.77066	0.187369	53.7052	32.1286	1.00344	2.99618	0.0386135	0.41939	0.07948	4.82548	0.618409	3.2279	0	0	0	0
d_Bacteria;p_Planctomycetota;c_Brocadiae;o_MHYJ01;f_;g_;s_	Unclassified	nzgw516	NA	84.78	4.55	4001	67.8	6.02079	5289	1136	7.56 hours +/- 1.01	41	75	0.589375	0.195253	6.94042	3.23259	3.1296	1.09468	5.18977	0.952763	17.3421	40.0156	12.9511	8.36726	0.000624838	0	0	0.000553553
d_Bacteria;p_Planctomycetota;c_Brocadiae;o_MHYJ01;f_;g_;s_	Unclassified	nzgw517	NA	63.41	4.55	4041	67.8	5.44832	3654	887	5.46 hours +/- 1.2	37	75	0.714829	0.241335	9.00725	4.18034	2.89054	1.23707	4.58046	0.921663	13.0885	38.7427	16.569	7.82961	0	0	0	0
d_Bacteria; p_Planctomycetota; c_Brocadiae; o_Brocadiales; f_2-02-FULL-50-16-A; g_2-02-FULL-50-16-A; s_2-02-FULL-50-16-A sp001828605	Bacteria;Planctomycetota;Brocadiae;Brocadiales;GWA2-50-13;Planctomycetes bacterium GWA2_50_13	GCA_001830275.1	https://www.ncbi.nlm.nih.gov/assembly/GCA_001830275.1/	64.2	0	15751	50.69	2.07695	1285	142	NA	NA	0	-	-	-	-	-	-	-	-	-	-	-	-	-	-	-	-
d_Bacteria; p_Planctomycetota; c_Brocadiae; o_Brocadiales; f_Brocadiaceae; g_2-12-FULL-39-13; s_2-12-FULL-39-13 sp001824485	none	GCA_001824485.1	https://www.ncbi.nlm.nih.gov/assembly/GCA_001824485.1/	87.36	3.3	11649	38.71	2.67752	2409	312	NA	NA	0	-	-	-	-	-	-	-	-	-	-	-	-	-	-	-	-
d_Bacteria; p_Planctomycetota; c_Brocadiae; o_Brocadiales; f_2-02-FULL-50-16-A; g_2-12-FULL-52-36; s_2-12-FULL-52-36 sp001828545	none	GCA_001828415.1	https://www.ncbi.nlm.nih.gov/assembly/GCA_001828415.1/	61.93	0	9995	52.1	2.01774	1296	157	NA	NA	0	-	-	-	-	-	-	-	-	-	-	-	-	-	-	-	-
d_Bacteria; p_Planctomycetota; c_Brocadiae; o_Brocadiales; f_Brocadiaceae; g_Brocadia; s_Brocadia caroliniensis	Bacteria;Planctomycetota;Brocadiae;Brocadiales;Brocadiaceae;Candidatus Brocadia;Candidatus Brocadia caroliniensis	GCA_002009475.1	https://www.ncbi.nlm.nih.gov/assembly/GCA_002009475.1/	93.34	2.75	36629	43.5	3.88437	3979	209	NA	NA	0	-	-	-	-	-	-	-	-	-	-	-	-	-	-	-	-
d_Bacteria; p_Planctomycetota; c_Brocadiae; o_Brocadiales; f_Brocadiaceae; g_Brocadia; s_Brocadia fulgida	Bacteria;Planctomycetota;Brocadiae;Brocadiales;Brocadiaceae;Candidatus Brocadia;Candidatus Brocadia fulgida	GCA_000987375.1	https://www.ncbi.nlm.nih.gov/assembly/GCA_000987375.1/	96.15	2.75	19157	44.95	3.59359	3516	315	NA	NA	0	-	-	-	-	-	-	-	-	-	-	-	-	-	-	-	-
d_Bacteria; p_Planctomycetota; c_Brocadiae; o_Brocadiales; f_Brocadiaceae; g_Brocadia; s_Brocadia sapporoensis	Bacteria;Planctomycetota;Brocadiae;Brocadiales;Brocadiaceae;Candidatus Brocadia;Candidatus Brocadia sp. UTAMX1	GCA_002050325.1	https://www.ncbi.nlm.nih.gov/assembly/GCA_002050325.1/	100	1.65	137788	42.28	3.09497	2806	36	NA	NA	0	-	-	-	-	-	-	-	-	-	-	-	-	-	-	-	-
d_Bacteria; p_Planctomycetota; c_Brocadiae; o_Brocadiales; f_Brocadiaceae; g_Brocadia; s_Brocadia sinica	Bacteria;Planctomycetota;Brocadiae;Brocadiales;Brocadiaceae;Candidatus Brocadia;Candidatus Brocadia sinica	GCA_001567345.1	https://www.ncbi.nlm.nih.gov/assembly/GCA_001567345.1/	94.51	1.65	77273	42.3	4.05405	3819	86	NA	NA	0	-	-	-	-	-	-	-	-	-	-	-	-	-	-	-	-
d_Bacteria; p_Planctomycetota; c_Brocadiae; o_Brocadiales; f_Brocadiaceae; g_Jettenia; s_Jettenia caeni	Bacteria;Planctomycetota;Brocadiae;Brocadiales;Brocadiaceae;Candidatus Jettenia;uncultured bacterium	GCF_000296795.1	https://www.ncbi.nlm.nih.gov/assembly/GCF_000296795.1/	100	3.85	1212867	40.05	3.92999	3603	4	NA	NA	0	-	-	-	-	-	-	-	-	-	-	-	-	-	-	-	-
d_Bacteria; p_Planctomycetota; c_Brocadiae; o_Brocadiales; f_Brocadiaceae; g_Kuenenia; s_Kuenenia stuttgartiensis	Bacteria;Planctomycetota;Brocadiae;Brocadiales;Brocadiaceae;Candidatus Kuenenia;Candidatus Kuenenia stuttgartiensis	GCA_900232105.1	https://www.ncbi.nlm.nih.gov/assembly/GCA_900232105.1/	97.8	1.65	4406153	41.09	4.43093	4053	1	NA	NA	0	-	-	-	-	-	-	-	-	-	-	-	-	-	-	-	-
d_Bacteria; p_Planctomycetota; c_Brocadiae; o_Brocadiales; f_Scalinduaceae; g_Scalindua; s_Scalindua rubra_A	Bacteria;Planctomycetota;Brocadiae;Brocadiales;Scalinduaceae;Candidatus Scalindua;Candidatus Scalindua sp. BSI-1	GCA_001723765.1	https://www.ncbi.nlm.nih.gov/assembly/GCA_001723765.1/	92.52	5.1	22837	37.32	5.32788	5482	443	NA	NA	0	-	-	-	-	-	-	-	-	-	-	-	-	-	-	-	-
d_Bacteria; p_Planctomycetota; c_Brocadiae; o_Brocadiales; f_Scalinduaceae; g_Scalindua; s_Scalindua rubra_B	Bacteria;Planctomycetota;Brocadiae;Brocadiales;Scalinduaceae;Candidatus Scalindua;Candidatus Scalindua brodae	GCA_000786775.1	https://www.ncbi.nlm.nih.gov/assembly/GCA_000786775.1/	92.74	2.27	33252	39.63	4.30392	4178	282	NA	NA	0	-	-	-	-	-	-	-	-	-	-	-	-	-	-	-	-
d_Bacteria; p_Planctomycetota; c_Brocadiae; o_Brocadiales; f_Scalinduaceae; g_Scalindua; s_Scalindua sp001828595	none	GCA_001828595.1	https://www.ncbi.nlm.nih.gov/assembly/GCA_001828595.1/	85.49	2.75	13988	39.92	2.41185	2101	229	NA	NA	25	-	-	-	-	-	-	-	-	-	-	-	-	-	-	-	-
d_Bacteria; p_Planctomycetota; c_Brocadiae; o_MHYJ01; f_MHYJ01; g_MHYJ01; s_MHYJ01 sp001828445	none	GCA_001828445.1	https://www.ncbi.nlm.nih.gov/assembly/GCA_001828445.1/	59.86	1.14	13857	43.34	3.33466	2125	528	NA	NA	0	-	-	-	-	-	-	-	-	-	-	-	-	-	-	-	-
d_Bacteria; p_Planctomycetota; c_Brocadiae; o_Brocadiales; f_Brocadiaceae; g_PLOWO2-12-38-17; s_PLOWO2-12-38-17 sp001830285	none	GCA_001830285.1	https://www.ncbi.nlm.nih.gov/assembly/GCA_001830285.1/	79.45	0.55	12300	37.88	2.63631	2121	216	NA	NA	0	-	-	-	-	-	-	-	-	-	-	-	-	-	-	-	-
d_Bacteria; p_Planctomycetota; c_Brocadiae; o_SM23-32; f_SM23-32; g_SM23-32; s_SM23-32 sp001303885	Bacteria;Planctomycetota;Brocadiae;SM23-32;Planctomycetes bacterium SM23_32	GCA_001303885.1	https://www.ncbi.nlm.nih.gov/assembly/GCA_001303885.1/	64.2	2.27	9950	69.25	3.50025	2106	241	NA	NA	0	-	-	-	-	-	-	-	-	-	-	-	-	-	-	-	-
d_Bacteria; p_Planctomycetota; c_Brocadiae; o_Brocadiales; f_Brocadiaceae; g_XYD2-FULL-41-16; s_XYD2-FULL-41-16 sp001828645	none	GCA_001828645.1	https://www.ncbi.nlm.nih.gov/assembly/GCA_001828645.1/	61.69	1.2	7874	41.1	2.47497	1649	440	NA	NA	50	-	-	-	-	-	-	-	-	-	-	-	-	-	-	-	-
d__Bacteria; p__Planctomycetota; c__Planctomycetes; o__Pirellulales; f__Pirellulaceae; g__UBA721; s__UBA721 sp002698965	Bacteria;Planctomycetota;Planctomycetes;Pirellulales;Pirellulaceae;Rhodopirellula;marine metagenome	GCA_002698965.1	https://www.ncbi.nlm.nih.gov/assembly/GCA_002698965.1/	89.32	2.3	37971	46.52	5.93301	4482	192	NA	NA	14.29	-	-	-	-	-	-	-	-	-	-	-	-	-	-	-	-
d__Bacteria; p__Planctomycetota; c__Planctomycetes; o__Pirellulales; f__Pirellulaceae; g__Pirellula; s__Pirellula staleyi	Bacteria;Planctomycetota;Planctomycetes;Pirellulales;Pirellulaceae;Pirellula;Pirellula staleyi DSM 6068	GCF_000025185.1	https://www.ncbi.nlm.nih.gov/assembly/GCF_000025185.1/	98.78	0	6196199	57.46	6.27273	4719	1	NA	NA	0	-	-	-	-	-	-	-	-	-	-	-	-	-	-	-	-
d__Bacteria; p__Planctomycetota; c__Planctomycetes; o__Gemmatales; f__Gemmataceae; g__Fimbriiglobus; s__Fimbriiglobus ruber	Bacteria;Planctomycetota;Planctomycetes;Gemmatales;Gemmataceae;Fimbriiglobus;Fimbriiglobus ruber	GCF_002197845.1	https://www.ncbi.nlm.nih.gov/assembly/GCF_002197845.1/	93.18	7.1	1426550	64.18	12.3264	10471	20	NA	NA	14.29	-	-	-	-	-	-	-	-	-	-	-	-	-	-	-	-
d__Bacteria; p__Planctomycetota; c__Planctomycetes; o__Gemmatales; f__Gemmataceae; g__Gemmata; s__Gemmata massiliana	Bacteria;Planctomycetota;Planctomycetes;Gemmatales;Gemmataceae;Gemmata;Gemmata sp. IIL30	GCA_000531095.1	https://www.ncbi.nlm.nih.gov/assembly/GCA_000531095.1/	94.73	6.79	1110676	64.04	9.12046	8053	171	NA	NA	0	-	-	-	-	-	-	-	-	-	-	-	-	-	-	-	-
