# Supplementary material for: Metabolic Diversity and Aero-Tolerance in Anammox Bacteria from Geochemically Distinct Aquifers
Source: mSystems. 2022 Feb 22;7(1):e01255-21. doi: 10.1128/msystems.01255-21 (PMC8862662; doi:10.1128/msystems.01255-21)
Supplement: TABLE S4 [file msystems.01255-21-st004.xlsx]

## Sheet: Table S4
Table S4. Functional genes present or absent based on conserved domain matches or UniProt, BlastP, KEGG or TrEMBL based annotations (above noise cut off value or similarity >30%, query coverage >70%, e-value=0.001).
Gene name		hzsA	hzsB	hzsC	nxrA	nxrB	nxrC	nirK	hdh/hzoA	amtB	narK/nasA	ntrB/nasE	ntrCD/nasD	focA/nirC	gpi	pfk	FBA	TPI	gapA	pgk	apgM	eno	PK	por	ppsA	pckA	fbp	fdhA	fdhB	codhD (delta)	codhC (beta)	codh (catalytic)	fhs	folD	metF	acsE	acsA	acsB	acnA	IDHI	OGDH	suc	SDH	fum	c (Re)-s	cs	mdh	zwf	pgl
bin		VNFK	ANFK	VNFG	ANFD	ANFG	VNFD	nirK	nifU	Chitinase	Asparaginase PF01113	Asparaginase PF01113	Asparaginase PF01113	Aminohydrolase	PF02507 Photosystem I reaction centre subunit III psaF	PSII PF00421	tigr01151 psbA. Function, photosystem II q(b) protein	phr	bchl A	PF02605 Photosystem I reaction centre subunit XI PSAL	PF00223 Photosystem I psaA/psaB protein	pf02532 Photosystem II reaction centre I protein psbI	uvrC	EpsB		LHC	TIGR03043 photosystem II core protein PsbZ.	cysC	cysC			cysN	sat	dsrB	sor	soxY	soxZ		ccmL	ccmK	RuBisCO_small	RuBisCO_large	feoB	FeoA			pitA	pstA	pstB
nzgw510		0	0	0	0	0	0	0	0	0	0	0	0	0	0	1	1	1	1	1	2	1	0	1		1	1	0	0			0	1	0	1	0	1	0	2	2	1	1	0	0			1	0	0
nzgw511		1	12	1	1	1	0	0	4	4	1	0	0	2	1	0	1	1	1	1	5	1	1	6	1	0	2	1	1	1	1	1	1	1	1	2	1	1	2	2	2	2	1	2	1		1	0	0
nzgw512		0		0	2	2	1	1	5	6	2	0	0	4	1	2	1	1	1	1	2	1	1	5	2	1	1	1	0	1	1	1	1	1	2	1	1	1	3	2	1	1	1	1	1		0	1	1
nzgw513		0	0	0	2	1	1	0	2	6	1	0	0	2	1	1	1	1	1	1	2	1	0	4	1	1	1	1	0	0	1	2	1	2	1	2	0	1	3	1	0	3	0	1	1		0	0	0
nzgw514		0	1	1	1	1	1	0	2	7	1	0	0	1	0	1	1	1	0	0	3	1	1	5	0	0	2	1	0	0	1	1	1	0	1	1	2	1	2	2	0	2	1	1	1		2	1	0
nzgw515		1	1	1	0	0	0	0	0	0	1	0	0	0	1	2	1	1	0	1	0	2	1	1	1	0	2	0	1	0	0	0	1	1	1		2		3	2	1	2	0	1		1	1	1	0
nzgw516		0	1	0	1	1	1	0	0	1	2	1	2	0	1	2	0	2	1	1	0	2	1	2	1	0	1	0	3	0	0	0	0	1	1		3		2	2	1	2	0	0		1	1	0	0
nzgw517		0	0	0	1	0	0	0	0	0	1	0	1	0	1	2	0	0	0	1	0	1	1	2	1	0	1	0	1	0	0	0	0	1	1	0	2		1	4	1	2	0	0		1	1	0	0
Table contents key: gene presence/aabsence
1	Gene present
0	Gene absent
Top row key: functional categories
nifU	Anammox
Cellulase	Nitrogen transport
Aminohydrolase	Formate transport
TIGR03043 photosystem II core protein PsbZ.	Gluconeogenesis
cysC	Wood−Ljung dahl pathway
pitA	TCA cycle
pstA	Pentose phosphate pathway
cysN	Sulfate reduction
sat	Hydrogen sulfide biosynthesis
dsrB	Sulfite reduction
sor	Sulphur oxygenase reductase
soxY	Thiosulfate oxidation
	Oxygen metabolism - cytochrome c oxidase, caa3-type
	Oxygen metabolism - cytochrome c oxidase, cbb3-type
	Aerotolerance
nirD	Assimilatory nitrate reduction
nrfH	Respiratory nitrate reduction
nrfA	Respiratory nitrite reduction
nrfD	Denitrification
Nitrogen regulatory P-II	Nitrogen regulatory P-II
Nitrogen regulatory P-II	Hydrogenase
ureA	Rubisco form I
	ABC-membrane transporter
	Rieske/cytochrome-b systems and electron transfer module(BlastP hits against Candidatus Kuenenia stuttgartiensis protein sequences)
[truncated: 77 more columns]
