# Supplementary material for: Metabolic Diversity and Aero-Tolerance in Anammox Bacteria from Geochemically Distinct Aquifers
Source: mSystems. 2022 Feb 22;7(1):e01255-21. doi: 10.1128/msystems.01255-21 (PMC8862662; doi:10.1128/msystems.01255-21)
Supplement: TABLE S5 [file msystems.01255-21-st005.xlsx]

## Sheet: Table S5
Table S5. Databases used for functional gene search parameters (Pfam, TIGRfam and KEGG) with respective cutoff scores (Pfam and TIGRfam). BlastP (NCBI nr database) and KEGG matches (similarity >30, query cover >70%, e-value = 0.001).
Name	Gene name	Process/Gene type	ID	Database	Cutoff Score
Hydrazine synthase alpha subunit	hzsA	Anammox	hydrazine synthase hzsA;PF18582	Custom (Anantharaman et al. 2016);PFAM	466
Hydrazine synthase beta subunit	hzsB	Anammox	K20932: hydrazine synthase subunit:TIGR03866	KEGG;TIGRfam	287
Hydrazine synthase gamma subunit	hzsC	Anammox	K20933: hydrazine synthase subunit	KEGG
Nitrite:nitrate oxidoreductase alpha subunit	nxrA	Anammox	nitrite oxidoreductase (nxrA)	Custom (Anantharaman et al. 2016)	370
Nitrite:nitrate oxidoreductase beta subunit	nxrB	Anammox	nitrite oxidoreductase (nxrB)	Custom (Anantharaman et al. 2016)	252
Nitrite:nitrate oxidoreductase gamma subunit	nxrC	Anammox	Nitrite:nitrate oxidoreductase gamma subunit	BlastP
Respiratory Nitrite reduction to nitrous oxide	nirK	Anammox	TIGR02376	TIGRfam	169
Hydrazine dehydrogenase/ hydrazine oxidase	hdh/hzoA	Anammox	K20935: hydrazine dehydrogenase;hzoA_alignment	KEGG;Custom (Anantharaman et al. 2016)	325
Ammonium transporter Amt family/ Rh	amtB	Nitrogen transport	TIGR00836;PF00909	TIGRfam	250/23
Nitrate/nitrite transporter	narK/nasA	Nitrogen transport	nirK/nasA	BlastP
Nitrate ABC transporter, inner membrane subunit	ntrB/nasE	Nitrogen transport	TIGR01183	TIGRfam	168.75
Nitrate ABC transporter, ATP-binding proteins C and D	ntrCD/nasD	Nitrogen transport	TIGR01184	TIGRfam	259.45
Formate/nitrite transporter	focA/nirC	Nitrogen transport	PF01226;TIGR00790	Pfam;TIGRfam	33.8/126.35
Glucose-6-phosphate isomerase	gpi	Gluconeogenesis	PF00342	Pfam	20.3
6-phosphofructokinase	pfk	Gluconeogenesis	PF00365	Pfam	30.4
Fructose-bisphosphate aldolase	FBA	Gluconeogenesis	PF04300	Pfam	20.6
Triosephosphate isomerase (TIM)	TPI	Gluconeogenesis	TIGR00419	TIGRfam	113.5
Glyceraldehyde 3-phosphate dehydrogenase	gapA	Gluconeogenesis	TIGR01534	TIGRfam	124.45
Phosphoglycerate kinase	pgk	Gluconeogenesis	PF00162	Pfam	21.7
2,3-bisphosphoglycerate-independent phosphoglycerate mutase	apgM	Gluconeogenesis	TIGR00306	TIGRfam	95.5
Enolase	eno	Gluconeogenesis	TIGR01060	TIGRfam	215
Pyruvate kinase	PK	Gluconeogenesis	PF00224	Pfam	20.7
Pyruvate ferredoxin oxidoreductase	por	Gluconeogenesis	PF01558	Pfam	27.3
Pyruvate phosphate dikinase	ppsA	Gluconeogenesis	PF01326	Pfam	19.9
Phosphoenolpyruvate carboxykinase (ATP)	pckA	Gluconeogenesis	PF01293	Pfam	26.3
Fructose-1,6-bisphosphatase	fbp	Gluconeogenesis	PF00316	Pfam	34.7
Formate dehydrogenase	fdhA	Wood−Ljung dahl pathway	TIGR01591	TIGRfam	610
Formate dehydrogenase	fdhB	Wood−Ljung dahl pathway	TIGR01582	TIGRfam	50
CO dehydrogenase/acetyl-CoA synthase	codhD (delta)	Wood−Ljung dahl pathway	TIGR00381	TIGRfam	197
CO dehydrogenase/acetyl-CoA synthase	codhC (beta)	Wood−Ljung dahl pathway	TIGR00316	TIGRfam	355
CO dehydrogenase/acetyl-CoA synthase	codh (catalytic)	Wood−Ljung dahl pathway	TIGR01702	TIGRfam	210
Formate--tetrahydrofolate ligase	fhs	Wood−Ljung dahl pathway	PF01268	Pfam	21.5
Methenyltetrahydrofolate cyclohydrolase	folD	Wood−Ljung dahl pathway	PF02882;PF00763	Pfam	20.5/32.6
Methylenetetrahydrofolate reductase (NADPH)	metF	Wood−Ljung dahl pathway	PF02219	Pfam	20.5
5-methyltetrahydrofolate corrinoid/iron sulfur protein methyltransferase	acsE	Wood−Ljung dahl pathway	PF00809	Pfam	25.4
Acetyl-CoA synthase	acsA	Wood−Ljung dahl pathway	K01895: acsA; Acetyl-coenzyme A synthetase (Acetate--CoA ligase) (Acyl-activating enzyme)	KEGG
Acetyl-CoA synthase	acsB	Wood−Ljung dahl pathway	K14138: acetyl-CoA decarbonylase/synthase beta subunit	KEGG
Aconitate hydratase	acnA	TCA cycle	PF00330	Pfam	28.2
Isocitrate dehydrogenase	IDHI	TCA cycle	PF00180	Pfam	20
2-oxoglutarate ferredoxin oxidoreductase	OGDH	TCA cycle	TIGR03710;K00174: pyruvate flavodoxin/ferredoxin oxidoreductase-like protein	TIGRfam;KEGG	459.15
Succinyl-CoA synthetase	suc	TCA cycle	PF00549	Pfam	24.4
Succinate dehydrogenase	SDH	TCA cycle	TIGR01816	TIGRfam	717.55
Fumarate hydratase	fum	TCA cycle	PF05681	Pfam	20.6
Citrate (Re)-synthase	c (Re)-s	TCA cycle	K05942: citrate (Re)-synthase	KEGG	317.57
Citrate synthase	cs	TCA cycle	K01647: citrate synthase	KEGG
Malate dehydrogenase	mdh	TCA cycle	K00024: Malate dehydrogenase, NAD-dependent	KEGG
Glucose-6-phosphate 1-dehydrogenase	zwf	Pentose phosphate pathway	PF00479	Pfam	21.9
6-phosphogluconolactonase	pgl	Pentose phosphate pathway	TIGR01198	TIGRfam	120.7
6-phosphogluconate dehydrogenase	gnd	Pentose phosphate pathway	K00033: Putative 6-phosphogluconate dehydrogenase;PF00393	KEGG
Ribose 5-phosphate isomerase	rpi	Pentose phosphate pathway	TIGR02133	TIGRfam	56.35
Ribose-phosphate pyrophosphokinase	prsA	Pentose phosphate pathway	PF14572	Pfam	26.9
Ribulose-phosphate 3-epimerase	rpe	Pentose phosphate pathway	TIGR01163	TIGRfam	96.9
Transketolase	tkt	Pentose phosphate pathway	K00615: Transketolase;TIGR00232	KEGG;TIGRfam	621.15
Transaldolase	tal	Pentose phosphate pathway	PF00923	Pfam	20.7
Sulfate reduction	cysC	Sulfate reduction	TIGR00455	TIGRfam	133
Sulfate reduction	cysN	Sulfate reduction	TIGR02034	TIGRfam	327
Sulphate adenylyltransferase	sat	Hydrogen sulfide biosynthesis	TIGR00339	TIGRfam	181
Sulfite reductase	dsrB	Sulfite reduction	TIGR02066	TIGRfam	205
Sulphur oxygenase reductase	sor	Sulphur oxygenase reductase	PF07682	Pfam	300
Thiosulfate oxidation	soxY	Thiosulfate oxidation	PF13501;TIGR04488	TIGRfam	125
Thiosulfate oxidation	soxZ	Thiosulfate oxidation	TIGR04490	TIGRfam	69
Cytochrome c oxidase, caa3-type	CoxA	Oxygen metabolism	TIGR02891	TIGRfam	617
Cytochrome c oxidase, caa3-type	CoxB	Oxygen metabolism	TIGR02866	TIGRfam	144
Cytochrome c oxidase, cbb3-type	ccoN	Oxygen metabolism	TIGR00780	TIGRfam	168
Cytochrome c oxidase, cbb3-type	ccoO	Oxygen metabolism	TIGR00781	TIGRfam	62
Cytochrome c oxidase, cbb3-type	ccoP	Oxygen metabolism	TIGR00782	TIGRfam	54
Aerotolerance	batA/batD	Aerotolerance	PF13584	Pfam	24
Glutathione peroxidase	GSHPx	Aerotolerance	PF00255	Pfam	20.6
Alkyl hydroperoxide reductase & thiol specific antioxidant	AhpC-TSA	Aerotolerance	PF00578	Pfam	21.5
Hydrogen peroxide to water and oxygen	Catalase	Aerotolerance	PF00199	Pfam	19.5
Oxidoreductase enzyme	Thioredoxin	Aerotolerance	PF00085	Pfam	23.5
Superoxide dismutase	Sod Fe N	Aerotolerance	PF00081	Pfam	21
Nitrite reductase (NAD(P)H), large subunit	nirB	Assimilatory nitrate reduction	TIGR02374	TIGRfam	442
Nitrite reductase (NAD(P)H), small subunit	nirD	Assimilatory nitrate reduction	TIGR02378	TIGRfam	69
Respiratory nitrate reductase	narG	Respiratory nitrate reduction	TIGR01580	TIGRfam	600
Respiratory nitrate reductase	narH	Respiratory nitrate reduction	TIGR01660	TIGRfam	348
Respiratory nitrate reductase	narI	Respiratory nitrate reduction	TIGR00351;PF02665	TIGRfam/Pfam	/22.5
Respiratory nitrite reduction to ammonium	nrfA	Respiratory nitrite reduction	PF02335;TIGR03152	Pfam/TIGRfam	57/576
Respiratory nitrite reduction to ammonium	nrfD	Respiratory nitrite reduction	TIGR03148	TIGRfam	300
Respiratory nitrite reduction to ammonium	nrfH	Respiratory nitrite reduction	TIGR03153	TIGRfam	75
Nitric oxide reductase subunit B	norB	Denitrification	nitric oxide reductase norB	Anantharaman et al., 2016	79
Nitric oxide reductase subunit C	norC	Denitrification	nitric oxide reductase norC	Anantharaman et al., 2016	50
Nitrogen regulatory P-II	Nitrogen regulatory P-II	Nitrogen regulatory P-II	PF00543	Pfam	21.3
Glutamine synthetase	glnA	Nitrogen regulatory P-II	TIGR00653	TIGRfam	324.75
Periplasmic [NiFe] hydrogenase	Hydrogenase Group 3b	Hydrogenase Group 3b	Hydrogenase Vignais Group 3b alignment	Anantharaman et al., 2016	303
Periplasmic [NiFe] hydrogenase	Hydrogenase Group 4f	Hydrogenase Group 4f	Hydrogenase Vignais Group 4 alignment	Anantharaman et al., 2016	430
ABC-transporters (complete or missing 1 subunit)
Name	Gene name	Process	Database (similarity >50, query cover>70%, e-value = 0.001)
Phosphate	PstS,PstC,PstA,PstB	Transport system substrate-binding proteins	KEGG
Cobalt	CbiN,CbiM,CbiQ,CbiO	Transport system substrate-binding proteins	KEGG
Nickel	CbiK,CbiM,CbiN/L,CbiQ,CbiO	Transport system substrate-binding proteins	KEGG
Iron (III)	AfuA,AfuB,AfuC	Transport system substrate-binding proteins	KEGG
Zinc	ZnuA,ZnuB,ZnuC	Transport system substrate-binding proteins	KEGG
Sulfate	CysP,Sbp,CysW,CysU,CysA	Transport system substrate-binding proteins	KEGG
Molybdate	ModA,ModB,ModC,ModF	Transport system substrate-binding proteins	KEGG
Phospholipid	MlaC,MlaD,MlaE,MlaB,MlaF	Transport system substrate-binding proteins	KEGG
Lipoprotein	LolC,LolE,LolD	Transport system substrate-binding proteins	KEGG
Ribose	RbsB,RbsC,RbsA	Transport system substrate-binding proteins	KEGG
Rhamnose	RhaS,RhaP,RhaQ,RhaT	Transport system substrate-binding proteins	KEGG
Spermidine/ Putrescine	PotD,PotC,PotB,PotA	Transport system substrate-binding proteins	KEGG
Lipopolysaccharide	RfbA,RfbB	Transport system substrate-binding proteins	KEGG
Oligopeptides	OppA,OppB,OppC,OppD,OppF	Transport system substrate-binding proteins	KEGG
BlastP hits against Candidatus Kuenenia stuttgartiensis genes (similarity >30, query cover>70%)
Gene name	Protein
kustc0457	Cytochrome protein
kustc0458	Similar to hydroxylamine oxidoreductase
kustd1480	Rieske/cytochrome b systems (R/b -2)
kustd1481	Rieske/cytochrome b systems (R/b -2)
kustd1482	Rieske/cytochrome b systems (R/b -2)
kustd1483	Rieske/cytochrome b systems (R/b -2)
kustd1484	Rieske/cytochrome b systems (R/b -2)
kustd1485	Rieske/cytochrome b systems (R/b -2)
kuste4570	Rieske/cytochrome b systems (R/b -3)
kuste4571	Rieske/cytochrome b systems (R/b -3)
kuste4572	Rieske/cytochrome b systems (R/b -3)
kuste4573	Rieske/cytochrome b systems (R/b -3)
kuste4574	Rieske/cytochrome b systems (R/b -3)
kuste2479	Similar to copper oxidase and hydroxylamine oxidoreductase
kustc0429	cbb3-type cytochrome c oxidase subunit 1
kustd1760	Similar to cytochrome c biogenesis protein
kustc0946	Cytochrome C maturation system
kustc0860	Cytochrome C maturation system
kustc0563	Cytochrome C protein
kuste2905	Cytochrome C protein
kuste2247	Similar to copper-transporting ATPase
kuste2855	Electron transfer module (ETM)
kuste2856	Electron transfer module (ETM)
kustd1707	(Monoheme) protein
